# Supplementary material for: Prevalence, indications, and complications of caesarean section in health facilities across Nigeria: a systematic review and meta-analysis
Source: Reprod Health. 2023 Jun 2;20:81. doi: 10.1186/s12978-023-01598-9 (PMC10237076; doi:10.1186/s12978-023-01598-9)
Supplement: Supplementary file 2 — Additional file 2. Data extraction sheet. [file 12978_2023_1598_MOESM2_ESM.xlsx]

## Sheet: Additional file B
Study characteristics																	Participant characteristics									Extracted data for CS prevalence					Indications for CS (Overall)
S/No	Author	Year	Name of Paper	Study objective	Reported study design	State	Study location (facilty name)	Geopolitical zone	Study scope (Number of facilities)	Facility ownership	Level of facility	Study start date	Study end date	Data sources	Inclusion criteria	Exclusion criteria	Mean age	Age range (years)	Mean GA	Preterm (<37 weeks)	Term (37 to <42 weeks)	Postterm (>/=42 weeks)	Parity	Booked patients	Unbooked patients	Number of deliveries	Number of CS	Prevalence of CS (%)	Emergency CS (%)	Elective CS (%)	Previous scar/Caesarean section (For Overall CS)	Foetal distress (For Overall CS)	Obstructed labour (For Overall CS)	Failure to progress/ Prolonged labour/Failed Vaginal Birth after Caesarean (For Overall CS)	Cephalopelvic disproportion (For Overall CS)	Antepartum haemorrhage (For Overall CS)	Twins or more (For Overall CS)	Breech presentation (For Overall CS)	Malpresentation/malposition (For Overall CS)	Hypertensive disorders in pregnancy (For Overall CS)	Failed induction of labour (For Overall CS)	Foetal macrosomia (For Overall CS)	Placenta problems including Placenta previa and abruptio (For Overall CS)	Cord prolapse (For Overall CS)	Bad obstetric history (For Overall CS)	Intra-Uterine Growth Retardation/Severe oligohydramnous (For Overall CS)	Maternal request/ social reasons (For Overall CS)	Abnormal lie/ positioning (For Overall CS)	Fibroids in pregnancy/Previous myomectomy (For Overall CS)
1	Adekanle et al.	2013	Caesarean section at a tertiary institution in Southwestern Nigeria—A 6-year audit	To look at the trends over six years and the corresponding perinatal outcome in the health facility	Retrospective cross-sectional	Osun	Ladoke Akintola University of Technology Teaching Hospital	South-West	1	Public	Tertiary	2005-01-01	2010-12-31	Medical records from central and labour wards	Not provided	Not provided	29.8 ± 4.9	19 to 44	38.7 ± 2.4	16.3	81.7	Not provided	Median parity - 1 Range of parity 0 to 6	0.52	0.48	2798	1004	0.358828	0.8	0.2	0.223	0.099	0.186	0.137	-	0.09	0.029	0.099	0.023	0.163	-	-	-	-	-	0.032	-	-	-
2	Akinola et al.	2014	Caesarean section- An appraisal of predictive factors in lagos	To determine the main indications and predictive factors for caeserean section	Case-Control	Lagos	Lagos State University Teaching Hospital	South-West	1	Public	Tertiary	2011-10-01	2011-10-31	Pre-tested proforma	Women who delivered at the facility within the study period	Not provided	30.92 +/- 4.9	NR	NR	NR	Not provided	Not provided	Nullipara - 38.1; multipara - 61.9	0.812	0.188	641	257	0.400936	0.706	0.294	0.081	0.081	-	-	-	0.081	-	-	0.131	0.113	0.038	0.063	-	-	0.013	-	-	-	0.075
3	Adelaiye et al.	2017	Cesarean section in Ahmadu Bello University Teaching Hospital, Zaria, Nigeria: a five-year appraisal	To appraise the caesarean section intervention, observe trends, and proffer solutions	Retrospective cross-sectional	Kaduna	Ahmadu Bello University Teaching Hospital	North-Central	1	Public	Tertiary	2010-07-02	2014-07-06	Case notes, delivery and theatre records	Not provided	Not provided	30.6 ± 4.8	15 to 49	Not reported	Not reported	Not reported	Not reported	1.9±1.6	0.894	0.106	9388	2254	0.240094	0.87	0.12	0.217	0.14	0.091	0.024	0.043	0.062	0.052	-	0.153	0.169	0.038	-	-	-	-	-	-	-	-
4	Alabrah et al.	2022	Caesarean delivery and the attendant feto-maternal aftermath at a rural hospital in South Southern Nigeria	To ascertain the rate, indications and the outcomes of caesarean section in a hospital	Retrospective cross-sectional	Bayelsa	Federal Medical Centre, Yenegoa	South-South	1	Public	Tertiary	2017-01-01	2021-12-01	Case files from medical records	Women who had deliveries and a CD in the hospital within the timeframe	Not provided	30.0 ± 5.4	17 to 41	38.7 ± 1.7	12.5	187.5	Not reported	0=27.9%; 1=27.9%; 2-4=40.3%; ≥ 5= 3.8%	0.558	0.442	770	104	0.135065	0.683	0.317	0.173	0.048	-	-	-	0.038	0.029	0.048	0.077	0.067	-	-	-	-	-	-	-	-	-
5	Allagoa et al	2021	Caesarean Section in a Tertiary Hospital in South-South, Nigeria A 3 year Review	To determine the rates, indications, outcomes, and complications of Caesarean section	Retrospective cross-sectional	Bayelsa	Federal Medical Centre, Yenegoa	South-South	1	Public	Tertiary	2018-01-01	2020-12-01	Labour ward records, delivery register, theatre records and patients'd folders	All the patients that had Caesarean section during the period under review	All the patients that did not have Caesarean section in the facility	31.2(+/-5.2)	< 20 to ≥ 40	264.5±13.5	16.1	82.9	1	Nulli (21.5) (Primi (29.6), Multipara (44.1), Grandmultipara (4.8%)	0.664	0.336	2263	959	0.423774	0.8	0.2	0.196	0.276	0.025	-	0.36	-	0.016	-	-	0.129	0.024	-	0.07	0.033	0.008	-	-	0.175	-
6	Asiegbu et al	2019	Determinants and outcomes of elective and emergency caesarean section at a tertiary hospital in Abakaliki, Southeast Nigeria: A 6‑year review	This study was aimed at evaluating the indications, outcomes and factors associated with increased CS at the Federal Teaching Hospital, Abakaliki	Retrospective cross-sectional	Ebonyi	Federal Teaching Hospital, Abakaliki	South-East	1	Public	Tertiary	2012-01-01	2017-12-01	Not reported	Not provided	Not provided	Not reported	<20 to 49	Not reported	Not reported	Not reported	Not reported	Nulli (42.2) (Primi (36), Multipara (9.2), Grandmultipara (12.6%)	0.73	0.27	11215	3850	0.34329	0.625	0.375	0.169	0.128	0.116	0.012	0.175	0.092	0.017	0.206	0.079	0.11	0.048	0.066	-	0.027	0.031	0.027	0.021	-	-
7	Attah et al	2015	An audit of caesarean section in a tertiary hospital Northwest, Nigeria	To determine the prevalence, indications, maternal and fetal outcome of caesarean section in Aminu Kano Teaching Hospital, Kano	Retrospective cross-sectional	Kano	Aminu Kano Teaching Hospital	North-West	1	Public	Tertiary	2008-01-01	2011-01-01	Case files from medical records	Women who had deliveries and a CD in the hospital within the timeframe	Not provided	Not reported	Not reported	Not reported	Not reported	Not reported	Not reported	Not reported	Not reported	Not reported	12600	1966	0.156032	0.661	0.339	-	-	-	-	-	-	-	-	-	-	-	-	-	-	-	-	-	-	-
8	Awoyemi	2020	The Rate and Costs of Caesarean Section among Women in Ado-Ekiti, Nigeria	To examine the rate of CS and identify the cost associated with it relative to the costs of vaginal delivery	Cross-sectional	Ekiti	Not specified	South-West	3	1 public and 2 private	Mixed: 1 tertiary, 2 secondary	2019-01-01	2019-03-01	Pretested self-structured questionnaire	Women in the postnatal wards of the included hospitals	Not provided	Not reported	24 to 47	NR	Not reported	Not reported	Not reported	Not reported	Not reported	Not reported	166	33	0.198795	Not reported	Not reported	-	-	-	-	-	-	-	-	-	-	-	-	-	-	-	-	-	-	-
9	Babah	2018	Trends, pateern and outcome of caesarean section at Lagos State University Teaching Hospital, Lagos, Nigeria- A ten year review	To determinethe current rate of caesarean section in LUTH, assess the trend in pattern ofcaesarean section in LUTH, identify the various indications for caesarean section in our environment and the contribution of each,determine the trend in the choice of anaesthesia for C/S over the last ten years and determine the outcome of caesarean deliveries in LUTH	Retrospective cross-sectional	Lagos	Lagos University Teaching Hospital	South-West	1	Public	Tertiary	2008-01-01	2017-12-31	Labour ward registers	All cases of caesarean sections conducted at 28 weeks and above and cases delivered by other methods	Not provided	31.6 ± 4.9	NR	37.3 ± 2.9	NR	Not reported	Not reported	Not reported	0.482	0.631	12811	6567	0.512606	Not reported	Not reported	-	-	-	-	-	-	-	-	-	-	-	-	-	-	-	-	-	-	-
10	Bello	2015	Decision-to-delivery intervals and perinatal outcomes following emergency cesarean delivery in a Nigerian tertiary hospital	To determine the decision-to-delivery interval (DDI) for emergency cesarean deliveries at a tertiary center in Nigeria, to evaluate causes of delay, and to assess the effects of delays on perinatal outcomes	Prospective study	Oyo	University College Hospital, Ibadan	South-West	1	Public	Tertiary	2010-09-01	2010-11-30	Not reported	Not provided	Diagnosis of intrauterine fetal death before the decision for CD	29.7 +/- 5.2	Not reported	38.0 +/- 2.9	22.1	73.2	4.7	Nullipara - 49.0%; Primipara - 20.9%; Multipara - 28.5%; Grandmultipara - 2.6%	0.426	0.574	662	327	0.493958	0.765	0.235	-	-	-	-	-	-	-	-	-	-	-	-	-	-	-	-	-	-	-
11	Bukar	2009	Caesarean Delivery at the Federal Medical Centre, Gombe: A 3-year experieince	To determine the indications and outcomes of caeserean delivery in a relatively new tertiary facility	Retrospective cross-sectional	Gombe	Federal Medical Centre, Gombe	North-East	1	Public	Tertiary	2001-01-01	2003-12-31	Medical records department, postnatal and labour ward registers and the theatre	Not provided	Not provided	26	14 to 47	Not reported	Not reported	Not reported	Not reported	34.4% - Primips 45.6% - Multips 20% - Grand multips	0.768	0.232	2172	264	0.121547	0.724	0.276	-	-	-	-	-	-	-	-	-	-	-	-	-	-	-	-	-	-	-
12	Buowari	2012	Indications for Caesarean Section at a Nigerian District Hospital	To study the indications and outcome of caeserean section at a secondary health facility located in a rural setting in Northern Nigeria	Retrospective cross-sectional	Kebbi	General hospital, Aliero	North-West	1	Public	Secondary	2005-01-01	2006-12-31	Theatre records, case notes, labour ward records and delivery registers	All patients who had caesarean delivery	Not provided	Not reported	Not reported	Not reported	Not reported	Not reported	Not reported	Not reported	Not reported	Not reported	Not reported	155	Not reported	Not reported	Not reported	-	-	0.484	0.058	-	-	-	0.039	-	0.29	-	-	0.064	0.007	-	-	-	0.007	-
13	Chukwu et al	2017	Prevalence of Caesarean Section Deliveries AmongPrimigravidae in General Hospital Gboko, Benue State,Nigeria	To assess the prevalence of CD among primigravida in a general hospital.	Retrospective cross-sectional	Benue	General Hospital Gboko	North-Central	1	Public	Secondary	2016-01-01	2016-12-01	Maternity delivery records, theatre records as well as labour wards admission and discharge records	Women who had a CD performed for the first time, especially those who were pregnant for the first time. Included all caesarean section performed after 28 weeks including elective, emergency, primary and repeat CD cases	Cases with missing data	Not reported	16 to 45	Not reported	Not reported	Not reported	Not reported	Not reported	0.705	0.295	770	224	0.290909	Among the booked patient of 158, 148 (69.5%) had emergency caesarean section. 60 (20.9%) of the unbooked patients had emergency C/S.	Among the booked patient of 158, 10 (10%) had elective caesarean section. Of the unbooked patients, 6 (9.0%) were done by elective C/S.	0.335	0.201	0.045	-	0.29	0.045	-	-	-	0.066	-	-	-	-	-	-	-	-	-
14	Daniel and Singh	2016	Ceasarean Delivery: An experience from a tertiary institution in NorthWestern Nigeria	To assess the CD rate, indications and outcomes in a tertiary hospital.	Cross-sectional	Sokoto	Usmanu Danfodiyo University Teaching Hospital	North-West	1	Public	Tertiary	2009-07-01	2011-06-30	Case notes and operation files	All patients who had a caesarean at any time within the 24‑h period were noted and followed‑up till discharge.	Women who had a caesarean hysterectomy following uterine rupture	Not reported	15 to 50	Not reported	Not reported	Not reported	Not reported	0=3.2; 1=44.6; 2=13.5; 3=9.1; 4=7.9; 5=5.2; >5=16.5	0.679	0.321	4462	504	0.112954	0.571	0.429	-	-	-	-	-	-	-	-	-	-	-	-	-	-	-	-	-	-	-
15	Ekanem	2009	Outcome of emergency caesarean sections in Calabar, Nigeria: Impact of seniority of the medical team	To assess the maternal outcome of caeserean sections in the facility	Retrospective cross-sectional	Cross Rivers	University of Calabar Teaching Hospital	South-South	1	Public	Tertiary	2000-01-01	2001-12-31	Medical records	Women who had a caesarean performed at the facility	Not provided	Not reported	25 to 34	Not reported	Not reported	Not reported	Not reported	Not reported	Not reported	Not reported	2162	431	0.1993	0.8097	0.1903	-	-	-	-	-	-	-	-	-	-	-	-	-	-	-	-	-	-	-
16	Eleje	2022	Cesarean section rate and outcomes during and before the first wave of COVID-19 pandemic	To assess how the COVID-19 pandemic has affected cesarean section rates, indications, and peripartum outcomes	Retrospective cross-sectional	Anambra and Enugu	1. University of Nigeria Teaching Hospital, Ituku Ozalla; 2. Enugu State University Teaching Hospital, Parklane, Enugu; 3. Nnamdi Azikiwe University Teaching Hospital, Nnewi	South-East	3	Public	Tertiary	October 2019 March 2020	December 2019 May 2020	Case notes	Women who underwent C-section three months before the COVID-19 pandemic (from 1 October 2019 to 31 December 2019) and three months during the first wave of COVID-19 pandemic (1 March 2020–30 May 2020).	Women who underwent C-section three months before the COVID-19 pandemic (from 1 October 2019 to 31 December 2019) and 3months during the first wave of COVID-19 pandemic (1 March 2020–30 May 2020).	Not reported	16 to 50	Not reported	28-34 10.5% and 18.2%	35-39 31.6% and 33.5%	40 and above 57.9% and 48.3%	During-COVID and Pre-COVID Primips - 25.0% and 23.2% Multips - 65.4% and 67.3% Grand multis - 9.6% and 9.5%	69.7% and 69.9%	30.3% and 30.1%	UNTH = 217 ESUTH = 875 NAUTH = 321	UNTH = 217 ESUTH = 392 NAUTH = 141	UNTH = 43.0% ESUTH = 44.8% NAUTH = 43.9%	70.6% and 62.5%	29.4% and 37.5%	-	0.063	0.061	0.066	0.086	0.059	0.064	0.025	0.02	0.197	0.013	0.024	-	-	-	-	0.016	0.015	0.015
17	Ezechi et al	2002	Caesarean morbidity and mortality in a private hospital in Lagos, Nigeria	To determine the incidence, morbidity and mortality assocaited ith caesarean section in our centre	Retrospective descriptive study	Lagos	Havana Specialist Hospital, Surulere, Lagos	South-West	1	Private	Secondary	2000-07-01	31/06/2002	Unclear	Patients who had CS in facility or were referred due to complications following CS	Not provided	Not reported	≤19-≥40	Not reported	Not reported	Not reported	Not reported	1 - 34.8, 2 to 4 - 56.1, 5 Oor more - 9.1	0.788	0.212	1129	390	0.345438	Not reported	Not reported	0.224	0.106	0.06	0.06	0.328	0.224	0.179	-	-	-	0.149	-	-	0.03	0.06	-	-	-	-
18	Ezugwu et al	2017	Cesarean Section Rate and its Outcome in a Tertiary Hospital in Enugu	To determine the rate and outcomes of CD at the hospital	Prospective study	Enugu	University of Nigeria Teaching Hospital, Ituku Ozalla, Enugu	South-East	1	Public	Tertiary	2012-01-01	2012-12-01	Unclear	Women who had a caesarean performed at the facility	Women who delivered before 28 weeks and women that presented in the hospital after delivery and all cases of confirmed intra-uterine foetal death prior ro presentation	31.03 +/-5.2	<19->40	270+/-22 days	25.4	71.4	3.2	Not reported	0.7617	0.2383	998	256	0.256513	0.746	0.154	-	-	-	-	-	-	-	-	-	-	-	-	-	-	-	-	-	-	-
19	Galadanci	2020	Cesarean Section and Maternal-fetal Mortality Rates in Nigeria: An Ecological Lens into the Last Decade	To assess the trend in maternal mortality and fetal mortality, anf the trend of CS rates in selected Nigerian hospitals	Retrospective	Kano, Kaduna, Ondo and Abuja	B/Gwari Kafachan G/Sawaba Samunaka Y/Danstoho Gaya S/Jidda Sumaila Takai Wudil Abaji Kwali Kubwa Karshi Kuje SSH Ondo Akure Owo Mother/child Iwaro Oka GH Agwu ESUT Ntasiobi MofC Annunciation	North-Central and South-West	19	Not reported	Not reported	2008-01-01	2016-12-31	Maternity delivery records developed for the project	Not provided	Not provided	Not reported	Not reported	Not reported	Not reported	Not reported	Not reported	Not reported	Not reported	Not reported	10815 16288 14297 10182 28143 17447 14314 8187 8246 17498 3606 5627 19414 7397 10630 6243 8857 3510 10002 3136 202 1924 287 1025 306	554 1658 1028 1219 1827 333 503 227 359 609 521 720 4016 1180 2362 893 1346 565 2151 294 11 653 69 386 104	5.1% 10.2% 7.2% 12.0% 6.5% 1.9% 3.5% 2.8% 4.4% 3.5% 14.5% 12.8% 20.7% 16.0% 22.2% 14.3% 15.2% 16.1% 21.5% 9.4% 5.5% 33.9% 24.0% 37.7% 34.0%	Not reported	Not reported	-	-	-	-	-	-	-	-	-	-	-	-	-	-	-	-	-	-	-
20	Geidam	2009	Rising trend and indications of caesarean section at the University of Maiduguri Teaching Hospital, Nigeria	To determine the trend and indications for the use of caesarean delivery in our environment	Retrospective	Borno	University of Maiduguri Teaching Hospital	North-East	1	Public	Tertiary	2000-01-01	2005-12-31	Theater records, labor ward records, neonatal ward records, retrieved patients' case notes	All patients who had CS in the facility in the period under review	Not provided	Not reported	Not reported	Not reported	Not reported	Not reported	Not reported	0 - 36.7; 1 to 4 - 48.5; > 5: 14.8	0.789	0.211	10097	1192	0.118055	0.794	0.206	0.194	0.404	0.057	-	0.02	-	0.175	0.196	0.013	0.12	0.072	0.182	0.095	0.01	0.012	0.007	-	0.116	-
21	Hilekaan et al	2015	Caesarean Section Rate in a Tertiary Hospital in Makurdi, North-Central Nigeria	To determine the rate, indications, trends and reasons for a CD in a new and emerging hospital	Retrospective	Benue	Benue State University Teaching Hospital	North-Central	1	Public	Tertiary	2012-09-01	2014-08-01	Not reported	Not provided	Not provided	28.8	17-44	38.4 weeks	18	76	6	Nulli (18.5) (Primi (35.5), Multigravida (36.3), Grandmultipara (6.5%)	0.621	0.379	636	124	0.194969	Not reported	Not reported	0.144	0.123	-	-	0.288	0.055	0.048	0.027	0.075	0.055	0.021	0.055	-	0.007	-	0.021	-	-	0.007
22	Ibekwe and Obuna	2006	Appraisal of indications of caesarean sections in abakaliki, Nigeria	To assess the caesarean section rates in Abakaliki, Nigeria and critically appraise the indications	Retrospective descriptive study	Ebonyi	Ebonyi State University Teaching Hospital	South-East	1	Public	Tertiary	2000-01-01	2002-12-31	Case records of patients who had CS in the facility within the period under review	Women who had deliveries and a CD in the hospital within the timeframe	Not provided	Not reported	Not reported	Not reported	Not reported	Not reported	Not reported	1 - 34.3; 2 - 21.0; 3 - 12.0; 4 - 8.6; 5 or more - 24.1	0.65	0.35	1210	233	0.192562	0.84	0.16	0.077	0.21	0.107	0.047	0.258	-	0.004	0.043	0.009	0.056	-	-	0.103	-	0.004	-	-	0.115	-
23	Ikeako et al	2009	Caesarean section in a secondary health hospital in Awka, Nigeria	To detremine the rate, indications, outcome and complications with a view to improving service delivery	Retrospective	Anambra	Amaku General Hospital, Awka	South-East	1	Public	Secondary	2005-01-01	2009-12-31	Case notes from labour wards and theatre registers	Women who had a CD performed at the facility	Women with ruptured uterus	Not reported	Not reported	Not reported	Not reported	Not reported	Not reported	Nullipara - 33.4%; Multipara - 50.6%; Granmultipara - 16.0%	0.794	0.206	2809	291	0.103596	0.654	0.346	-	0.223	-	-	-	0.256	0.093	-	-	-	-	-	-	0.089	-	-	-	-	-
24	Ikeanyi and Addah	2016	Caesarean delivery in urban second tier missionary hospital In Nigeria	To appraise the caesarean delivery to highlight its contribution to materno-foetal outcome.	Retrospective	Edo	St Philomena Catholic Hospital (SPCH)	South-South	1	Missionary	Secondary	2009-01-01	2013-12-31	Case files from medical records	CD at facility	Not provided	≤19-≥40	29.2 +/- 4.4 for EMCS, 31.9 +/- 4.6 for ELCS	Not reported	Not reported	Not reported	Not reported	0 - 52.7%; 1 to 4 - 44.7%; > 5: 2.6%	0.897	0.103	4822	1014	0.210286	0.8047	0.1953	0.061	0.08	0.133	-	0.319	0.063	-	0.09	-	0.069	0.04	-	0.008	0.012	-	-	-	-	0.005
25	Isah et al	2018	A five‑year survey of cesarean delivery at a Nigerian tertiaryhospital	To evaluate the incidence, indications and outcomes of CD in the hospital	Retrospective descriptive study	Abuja	University of Abuja Teaching Hospital, Gwagwalada	North-Central	1	Public	Tertiary	2012-01-01	2016-12-01	Case notes from labour wards and theatre registers	Women who had deliveries and a CD in the hospital within the timeframe	Not provided		15-40+	Not reported	Not reported	Not reported	Not reported	Nullipara - 37.1%; Multipara - 56.4%; Granmultipara - 6.5%	0.365	0.635	9604	2053	0.213765	0.802	0.198	0.035	0.236	0.098	-	0.334	0.088	0.016	0.046	-	0.109	-	-	-	-	0.024	-	-	-	-
26	Ismail et al	2021	Caesarean delivery rate and indications at a secondary healthcare facility in Ibadan, SouthWestern Nigeria: a five-year review	To determine the rate and indications for CD to improve the service in the hospital.	Retrospective study	Oyo	Secodary healthcare facility in Ibadan	South-West	1	Private	Secondary	2012-01-01	2016-12-01	Case notes from labour wards and theatre registers	Women who delivered at the facility within the study period		31.57(+/-4.44)	<19 - ≥35	Not reported	Not reported	Not reported	Not reported	Nullipara - 46.8%; Multipara - 53.0%; Granmultipara - 0.2%	0.597	0.403	2321	481	0.207238	0.578	0.422	0.272	0.17	0.058	-	0.025	0.01	-	0.04	0.042	0.077	0.127	0.058	0.012	-	-	-	0.035	0.014	-
27	Jombo et al	2022	Feto-maternal outcomes of caesarean delivery in Federal Medical Centre, Asaba: a two year review	To determine the rate, indications and outcomes of CD in Asaba	Retrospective study	Delta	Federal Medical Centre, Asaba	South-South	1	Public	Tertiary	2018-07-01	2020-06-01	Theatre records, case notes, labour ward records and delivery registers	Women who had deliveries and a CD in the hospital during the study period	Not provided	31.81 ± 5.15 years	16-50		<32-36+6 20.1%	37-40 68.9%	>40 11.1%	Nulli (31.6%) (Primi (28.9%), Multigravida (36.3%), Grandmultipara (3.1%)	0.772	0.228	2778	705	0.25378	0.647	0.353	0.278	0.088	0.03	0.081	0.123	-	0.035	-	0.099	0.239	-	0.021	0.088	0.003	-	0.016	-	-	-
28	Ladan et al	2017	Caesarean section at Usmanu Danfodiyo University Teaching Hospital: a cross sectional study	To determine the rate of caesarean section, major indications, pregnancy out-come and the complications.	Prospective cross-sectional study*	Sokoto	Usmanu Danfodiyo University Teaching Hospital	North-West	1	Public	Tertiary	2012-01-01	2013-12-01	Proforma which was filled as the patients were recruited and completed at the time they were leaving the hospital	All women who had caesarean section during the period of the study	Not provided	28+\-6	≤19 - ≥35	Not reported	Not reported	Not reported	Not reported	Primi (38.2%), Multipara (50.1%), Grandmultipara (11.7%)	0.857	0.143	4115	435	0.105711	0.651	0.349	-	-	-	-	-	-	-	-	-	-	-	-	-	-	-	-	-	-	-
29	Ngwan et al	2013	Caesarean section rate at Federal Medical Centre, Makurdi, revisited	To audit caesarean section rate done over a 3-year period (2010 to 2012) and compare with the last reported study from the same facility	Retrospective design	Benue	Federal Medical Centre, Makurdi	North-Central	1	Public	Tertiary	2010-01-01	2012-12-31	Medical, theatre and labour ward records	All patients who had a CD in the facility over the period in review	Not provided	Not reported	Not reported	Not reported	Not reported	Not reported	Not reported	Not reported	0.728	0.271	7125	1084	0.15214	Not reported	Not reported	0.129	0.185	0.101	-	0.209	0.082	-	-	0.109	0.081	-	-	-	-	-	-	-	-	-
30	Njoku et al	2016	The Trend, Determinants and Maternal Outcome of Caesarean Section at The University of Calabar Teaching Hospital, Calabar, Nigeria; A 5 Year Appraisal.	To determine the incidence of caesarean section in our centre, assess the pattern and factors that influence the caesarean section rate and outcome in our environment.	Retrospective design	Cross Rivers	University of Calabar Teaching Hospital, Calabar	South-South	1	Public	Tertiary	2009-01-01	2013-12-31	labour ward delivery register and theatre operation register	Patients delivered by caesarean section during the study period	Not provided	Not reported	15 - ≥45	Not reported	Not reported	Not reported	Not reported	Primip - 32.5% Multipara - 52.9% Grand multip - 14.6%	0.8464	0.1536	13906	3560	0.256005	0.8328	0.1672	-	-	-	-	-	-	-	-	-	-	-	-	-	-	-	-	-	-	-
31	Nwobodo et al	2011	Elective caesarean section in a tertiary hospital in Sokoto, north western Nigeria	To determine the caeserean section rate together with the trend, indications and maternal mortality associated with elective caeserean operation	Retrospective analysis	Sokoto	Usmanu Danfodiyo University Teaching Hospital	North-West	1	Public	Tertiary	2002-01-01	2010-12-31	Records from labor room and operating theater were retrieved and checked for CD	Elective CD	Not provided	31.2 +/- 3.6	18-44	Not reported	Not reported	Not reported	Not reported	Not reported	Not reported	Not reported	22985	2284	0.0993692	0.793	0.218	-	-	-	-	-	-	-	-	-	-	-	-	-	-	-	-	-	-	-
32	Obiechina	2011	A five-year review of Caeserean section in Nnamdi Azikiwe University Teaching Hospital, Nnewi, Anambra State, Nigeria	To determine the patient's charateristics, indications, techniques and complications of caeserean section done in the facility over a five year period.	Retrospective design	Anambra	Nnamdi Azikiwe University Teaching Hospital, Nnewi, Anambra State	South-East	1	Public/Missionary	Tertiary	2002-01-01	2006-12-31	Case files were retrieved from the records department and supplemented with the labour ward and theatre records	Not provided	Not provided	Not reported	Not reported	Not reported	Not reported	Not reported	Not reported	Primip - 41.9% Grandmultipara - 1.10%	0.769	0.231	2847	535	0.187917	0.728	0.272	-	-	-	-	-	-	-	-	-	-	-	-	-	-	-	-	-	-	-
33	Oladapo et al.	2004	The rise in caesarean birth rate in Sagamu, Nigeria: reflection of changes in obstetric practice	To compare the indications and obstetricpractices related to singleton caesarean sections in ourteaching hospital over two different 3-year periods in order to identify any change that has influenced thecaesarean section rate.	Retrospective cross-sectional	Ogun	Olabisi Onabanjo University Teaching Hospital, Sagamu	South-West	1	Public	Tertiary	2000-07-01	2003-06-30	Information was obtained from a combination of theatre records, labour ward registers and retrieved case files.	All singleton deliveries carried out during the study period	Not provided	Not reported	Not reported	Not reported	Not reported	Not reported	Not reported	Nulli (31.2%), Parous (68.8%)	0.483	0.517	1422	329	0.231	0.9027	0.097	0.137	-	0.125	0.14	-	0.149	-	-	0.146	0.134	-	-	-	-	-	-	-	-	0.018
34	Omole-Ohonsi & Ashini	2009	Caesarean Section in Kano, North-West Nigeria	To assess the safety of CS in the unit, so that recommendations can be made on how to improve its safety, acceptability and utilization	Prospective study*	Kano	Aminu Kano Teaching Hospital, Kano	North-West	1	Public	Tertiary	2001-01-01	2006-12-31	Data were prospectively collected and recorded on a proforma.	Not provided	Not provided	20.4 +/- 1.0	15->40	Not reported	Not reported	Not reported	Not reported	0 - 55.1%; 1 TO 4 - 39.4; >5 - 5.5	0.524	0.476	9532	1306	0.137012	0.879	0.121	-	-	-	-	-	-	-	-	-	-	-	-	-	-	-	-	-	-	-
35	Onankpa & Ekele	2009	Fetal outcome following cesarean section in a University Teaching Hospital	To evaluate fetal outcome for the various indications for cesarean section in a teaching hospital in Nigeria	Prospective study	Sokoto	Usmanu Danfodiyo University Teaching Hospital	North-West	1	Public	Tertiary	2006-01-01	2007-04-30	Questionnaire based	All participants who were to have CS within the period of the study	Not provided	Not reported	Not reported	Not reported	Not reported	Not reported	Not reported	Not reported	Not reported	Not reported	2562	216	0.0843091	0.806	0.194	0.181	-	0.167	-	0.398	0.056	-	-	-	0.102	-	-	-	-	-	-	-	-	-
36	Onoh et al	2015	A 10-year appraisal of cesarean delivery and the associated fetal and maternal outcomes at a teaching hospital in Southeast Nigeria	To appraise the CD and associated fetal and maternal outcomes	Retrospective study	Ebonyi	Ebonyi State University Teaching Hospital	South-East	1	Public	Tertiary	2002-01-01	2011-12-01	Delivery register, patient folder, antenatal ward, labour ward, theater, postnatal ward and newborn special intensive care unit registers	Patients delivered by caesarean section during the study period	Not provided	27.4+/-4.9	16-43	Not reported	0.079	0.831	0.09	Primi (29.0%), Multigravida (53.5%), Grandmultipara (3.5%)	0.597	0.403	14198	2323	0.163615	0.752	0.248	0.199	0.104	0.158	0.113	0.082	-	0.047	0.072	-	0.077	-	0.012	0.069	0.026	-	0.002	-	0.058	0.002
37	Oranika et al	2017	Trend in Cesarean Section in Private Practice Multi-specialist Practice in Lagos, Nigeria - A 5-year survey	To reveal the trends of cesarean sections over five years and its indications	Retrospective design	Lagos	Eko Hospital, Lagos	South-West	1	Private	Secondary	2010-01-01	2014-12-31	Theatre records on All CS where the case notes were traced And appropriate data of labour and delivery obtained	All cases of caesarean sections conducted during the study period	Not provided	Not reported	Not reported	Not reported	Not reported	Not reported	Not reported	Not reported	Not reported	Not reported	2881	1628	0.565082	0.5172	0.4828	-	-	-	-	-	-	-	-	-	-	-	-	-	-	-	-	-	-	-
38	Osegi and Makinde	2020	Towards optimizing caesarean section_a five year review of caesarean sections at a Southern Nigeria hospital	To determine the rate and indications for CD to provide institutional interventions and facilitate adequate access to CD	Retrospective descriptive study	Bayelsa	Federal Medical Centre, Yenagoa	South-South	1	Public	Tertiary	2013-01-01	2017-12-01	Labour ward, theatre, and postnatal ward records were used to retrieve data	All patients that delivered by caesarean section between 1st January, 2013 and 31st December, 2017 in the records of the Federal Medical Centre, Yenagoa were included in the study.	All patients who did not undergo caesarean section at the Federal Medical Centre, Yenagoa but were managed following referral from another health care facility post-caesarean section were excluded from the study.	Not reported	15-52	Not reported	7.4	86.9	3.8	Grand multiparous: 8.6% Multiparous: 38.2% Nulliparous: 18.8% Primiparous: 29%	0.628	0.372	5793	1654	0.285517	0.813	0.187	0.182	0.112	0.06	0.035	0.266	-	0.019	0.059	0.025	0.077	0.02	0.022	0.048	0.009	-	0.011	0.004	-	-
39	Osonwa et al	2016	Trends in caesarean section at Calabar General Hospital	To determine the trends in CD at a general hopital.	Retrospective analysis	Cross Rivers	Calabar General Hospital	South-South	1	Public	Secondary	2009-01-01	2013-12-01	Clinical records	Not provided	Not provided	Not reported	Not reported	Not reported	Not reported	Not reported	Not reported	Not reported	Not reported	Not reported	11795	652	0.0552777	0.74	0.26	-	-	-	-	-	-	-	-	-	-	-	-	-	-	-	-	-	-	-
40	Ottun et al	2021	Pattern of primary caesarean deliveries in a Nigerian tertiary hospital	To determine the rate, pattern and associated factors of primary CD	Retrospective cross-sectional	Lagos	Lagos State University Teaching Hospital, Ikeja, Lagos	South-West	1	Public	Secondary	2015-01-01	2017-12-31	Medical records	Women who had primary CD during the timeframe	Women who had abdominal surgery delivery of babies less than 28 weeks	Not reported	<20-≥40	Not reported	Not reported	Not reported	Not reported	Nulli (58.6%) (Primi (17.8%), Multigravida (22.5%), Grandmultipara (1.1%)	0.891	0.11	3864	645	0.166925	0.736	0.264	-	-	-	-	-	-	-	-	-	-	-	-	-	-	-	-	-	-	-
41	Sule et al	2017	Caesarean Section Rate And its Indications in an Urban Private Hospital in Jos, North Central Nigeria: A 15-Year Survey	To determine the rate and indications of CD in a private hospital	Retrospective study	Plateau	A 17-bed private hospital located in the urban city of Jos, the Plateau state capital.	North-Central	1	Private	Secondary	2000-01-01	2014-12-31	Theatre records, case notes, labour ward records and delivery registers	Women who had a CD in the hospital within the timeframe	Incomplete records	26.4 + 5.8 years	16-45	Not reported	13.2	83.8	3.1	Primi (39.9%), Multigravida (45.6%), Grandmultipara (14.5%)	0.412	0.588	2549	228	0.0894468	0.719	0.281	0.118	0.114	-	-	0.399	-	0.044	-	0.101	0.18	0.031	0.009	0.078	0.022	0.048	-	-	-	0.009
42	Ugwa et al	2015	Caeserean section and perinatal outcomes in a sub-urban tertiary hospital in NorthWest Nigeria	To review the prevalence of CD and perinatal mortality in a hospital	Retrospective study	Jigawa	Federal Medical Centre, Birnin Kudu	North-West	1	Public	Tertiary	2010-01-01	2012-12-31	Records of labour ward, special care baby unit And operating theatre were used to identify number of deliveries, CS, and perinatal mortality. Details were retreived from the case notes	Women who had a CD in the hospital within the timeframe	Not provided	25.9(+/-6.2)	<20-≥35	Not reported	Not reported	Not reported	Not reported	Primi (44.8%), Multigravida (27.6%), Grandmultipara (27.6%)	0.206	0.794	3335	590	0.176912	0.904	0.096	0.171	0.026	0.317	-	-	0.119	-	-	0.103	0.224	-	-	-	-	0.014	-	-	-	-
43	Ugwu & de Kok	2015	Socio-cultural factors, gender roles and religious ideologies contributing to Caesarian-section refusal in Nigeria	To explore some of the socio-cultural concerns that reinforce delays and non-acceptance of CS in a Nigerian community	Mixed: Retrospective + Prospective case study	Not specifically stated	Missionary health institution in the North-central region	North-Central	1	Missionary	Secondary	2006-01-01	2010-12-31	Hospital records	Women who had a CD in the hospital within the timeframe	Not provided	Not reported	Not reported	Not reported	Not reported	Not reported	Not reported	Not reported	Not reported	NR	5353	742	0.138614	93%* (Reported for a specific month)	Not reported	-	-	-	-	-	-	-	-	-	-	-	-	-	-	-	-	-	-	-
44	Ugwu et al	2011	A Five-year Survey of Caesarean Delivery at a Nigerian Tertiary Hospital	To determine the rate of caeserean section, pregnancy outcome major indications and complications of caeserean section	Retrospective analysis	Enugu	University of Nigeria Teaching Hospital, Ituku Ozalla, Enugu	South-East	1	Public	Tertiary	2005-01-01	2009-12-31	Ward admissions and discharge books, patients' folders and the operating theatre record books	Patients who underwent caeserean section during the study period	Not provided	Not reported	20-≥40	Not reported	Not reported	Not reported	Not reported	Nullipara/primgravid: 41.5%; primipara: 34.1%; multipara: 17.3%; grandmultipara: 7.1%	0.585	0.415	3554	980	0.275746	Amongst the booked patients, 563 (57.5%) had emergency CS and 355 (36.2%) of the unbooked patients had emergency CS while 52 (5.3%) were done as elective CS.	Amongst the booked patients, 10 (1%) had elective CS while 52 (5.3%) of the unbooked were done as elective CS.	0.215	0.192	0.131	-	0.202	0.071	0.026	-	-	0.143	-	-	-	-	-	-	-	-	-
45	Wekere et al	2021	A Five-Year Review of Caesarean Section at theRivers State University Teaching Hospital, South-South, Nigeria	To determine the prevalence, trends and indications of CD at a state hospital for improved outcomes.	Retrospective cross-sectional	Rivers	Rivers State University Teaching Hospital	South-South	1	Public	Secondary	2015-01-01	2019-12-31	Hospital records	Pregnant women who had a CS in the hospital within the timeframe	Not provided	32.30±1.04	15-49	Not reported	Not reported	Not reported	Not reported	Nulli (14.2%) (Primi (18.3%), Multigravida (61.6%), Grandmultipara (5.9%)	0.775	0.225	13516	5598	0.414176	0.661	0.339	-	-	-	-	-	-	-	-	-	-	-	-	-	-	-	-	-	-	-
[truncated: 66 more columns]

## Sheet: Sheet1
0.223	0.099	0.186	0.137	-	0.09	0.029	0.099	0.023	0.163	-	-	-	-	-	0.032	-	-	-	-	-	-	-	-	-	-	-	-	-	-	0.064	0.099	-	-	0.044	-	-	-	-	-	-	-	-	-	-	0.055	0.029	0.09	-	-
0.081	0.081	-	-	-	0.081	-	-	0.131	0.113	0.038	0.063	-	-	0.013	-	-	-	0.075	0.038	-	-	0.006	-	-	-	-	-	0.013	-	-	-	-	-	-	-	-	-	-	-	-	-	-	-	-	-	-	-	-	-
0.217	0.14	0.091	0.024	0.043	0.062	0.052	-	0.153	0.169	0.038	-	-	-	-	-	-	-	-	-	-	-	-	-	-	-	-	-	-	-	-	-	-	-	-	-	-	-	-	-	-	-	-	-	-	-	-	-	-	-
0.173	0.048	-	-	-	0.038	0.029	0.048	0.077	0.067	-	-	-	-	-	-	-	-	-	-	0.019	-	-	-	-	-	-	-	-	-	0.211	0.047	0.106	-	-	-	-	-	-	0.009	-	-	-	-	-	0.009	0.009	0.047	-	-
0.196	0.276	0.025	-	0.36	-	0.016	-	-	0.129	0.024	-	0.07	0.033	0.008	-	-	0.175	-	-	-	-	-	-	-	-	0.02	-	-	-	0.571	0.214	0.316	0.446	-	0.18	-	-	-	-	-	-	-	-	-	-	0.036	0.037	-	-
0.169	0.128	0.116	0.012	0.175	0.092	0.017	0.206	0.079	0.11	0.048	0.066	-	0.027	0.031	0.027	0.021	-	-	-	0.01	0.004	-	-	0.042	0.01	-	-	0.051	-	0.19	-	-	-	-	-	-	-	-	-	-	-	-	-	-	-	-	-	0.137	-
-	-	-	-	-	-	-	-	-	-	-	-	-	-	-	-	-	-	-	-	-	-	-	-	-	-	-	-	-	-	-	0.272	-	0.441	0.205	-	-	0.004	0.078	-	-	-	-	-	-	0.287	-	0.185	-	0.328
-	-	-	-	-	-	-	-	-	-	-	-	-	-	-	-	-	-	-	-	-	-	-	-	-	-	-	-	-	-	-	-	-	-	-	-	-	-	-	-	-	-	-	-	-	-	-	-	-	-
-	-	-	-	-	-	-	-	-	-	-	-	-	-	-	-	-	-	-	-	-	-	-	-	-	-	-	-	-	-	-	-	-	-	-	-	-	-	-	-	-	-	-	-	-	-	-	-	-	-
-	-	-	-	-	-	-	-	-	-	-	-	-	-	-	-	-	-	-	-	-	-	-	-	-	-	-	-	-	-	-	-	-	-	-	-	-	-	-	-	-	-	-	-	-	-	-	-	-	-
-	-	-	-	-	-	-	-	-	-	-	-	-	-	-	-	-	-	-	-	-	-	-	-	-	-	-	-	-	-	-	-	-	-	-	-	-	-	-	-	-	-	-	-	-	-	-	-	-	-
-	-	0.484	0.058	-	-	-	0.039	-	0.29	-	-	0.064	0.007	-	-	-	0.007	-	-	0.019	0.013	-	-	-	0.013	-	-	-	-	-	-	-	-	-	-	-	-	-	-	-	-	-	-	-	-	0.026	0.122	-	-
0.335	0.201	0.045	-	0.29	0.045	-	-	-	0.066	-	-	-	-	-	-	-	-	-	-	-	-	-	-	-	-	-	-	-	-	-	-	-	-	-	-	-	-	-	-	-	-	-	-	-	-	-	-	0.175	0.041
-	-	-	-	-	-	-	-	-	-	-	-	-	-	-	-	-	-	-	-	-	-	-	-	-	-	-	-	-	-	0.105	0.179	-	-	0.597	0.075	-	-	-	-	-	-	-	-	-	-	0.02	0.119	-	-
-	-	-	-	-	-	-	-	-	-	-	-	-	-	-	-	-	-	-	-	-	-	-	-	-	-	-	-	-	-	-	-	-	-	-	-	-	-	-	-	-	-	-	-	-	-	-	-	-	-
-	0.063	0.061	0.066	0.086	0.059	0.064	0.025	0.02	0.197	0.013	0.024	-	-	-	-	0.016	0.015	0.015	0.01	-	0.01	0.015	-	0.016	-	0.015	-	-	0.015	0.117	0.061	-	-	0.036	0.016	-	-	-	-	-	-	-	-	0.008	-	-	-	-	-
0.224	0.106	0.06	0.06	0.328	0.224	0.179	-	-	-	0.149	-	-	0.03	0.06	-	-	-	-	-	-	-	-	-	-	-	-	-	0.015	0.015	0.288	0.47	-	0.227	0.485	0.227	-	0.045	0.106	-	0.061	-	-	0.015	-	-	0.061	-	0.333	0.55
-	-	-	-	-	-	-	-	-	-	-	-	-	-	-	-	-	-	-	-	-	-	-	-	-	-	-	-	-	-	-	-	-	-	-	-	-	-	-	-	-	-	-	-	-	-	-	-	-	-
-	-	-	-	-	-	-	-	-	-	-	-	-	-	-	-	-	-	-	-	-	-	-	-	-	-	-	-	-	-	-	-	-	-	-	-	-	-	-	-	-	-	-	-	-	-	-	-	-	-
0.194	0.404	0.057	-	0.02	-	0.175	0.196	0.013	0.12	0.072	0.182	0.095	0.01	0.012	0.007	-	0.116	-	0.013	-	0.012	-	-	-	0.107	-	-	0.024	-	-	-	-	-	-	-	-	-	-	-	-	-	-	-	-	-	-	-	-	-
0.144	0.123	-	-	0.288	0.055	0.048	0.027	0.075	0.055	0.021	0.055	-	0.007	-	0.021	-	-	0.007	0.041	-	0.014	-	0.014	0.007	-	-	0.007	0.007	-	-	-	-	-	-	-	-	-	-	-	-	-	-	-	-	-	-	-	-	-
0.077	0.21	0.107	0.047	0.258	-	0.004	0.043	0.009	0.056	-	-	0.103	-	0.004	-	-	0.115	-	-	0.009	-	-	-	-	-	-	-	-	-	-	-	-	-	-	-	-	-	-	-	-	-	-	-	-	-	-	-	-	-
-	0.223	-	-	-	0.256	0.093	-	-	-	-	-	-	0.089	-	-	-	-	-	-	-	-	-	-	-	-	-	-	-	-	0.183	0.333	-	-	0.065	-	-	-	-	-	-	0.003	-	-	-	-	0.005	0.064	-	-
0.061	0.08	0.133	-	0.319	0.063	-	0.09	-	0.069	0.04	-	0.008	0.012	-	-	-	-	0.005	0.004	-	-	-	-	-	-	-	-	0.014	-	-	-	-	-	-	-	-	-	-	-	-	-	-	-	-	-	-	-	0.369	0.005
0.035	0.236	0.098	-	0.334	0.088	0.016	0.046	-	0.109	-	-	-	-	0.024	-	-	-	-	-	-	-	-	-	-	-	-	-	-	-	-	-	-	-	-	-	-	-	-	-	-	-	-	-	-	-	-	-	-	-
0.272	0.17	0.058	-	0.025	0.01	-	0.04	0.042	0.077	0.127	0.058	0.012	-	-	-	0.035	0.014	-	-	-	-	-	-	-	0.021	-	-	0.033	-	-	-	-	-	-	-	-	-	-	-	-	-	-	-	-	-	-	-	-	-
0.278	0.088	0.03	0.081	0.123	-	0.035	-	0.099	0.239	-	0.021	0.088	0.003	-	0.016	-	-	-	-	-	-	-	-	-	-	-	-	-	-	0.199	0.015	-	-	-	0.009	0.001	-	-	-	0.003	-	-	-	-	-	0.006	0.044	0.181	0.02
-	-	-	-	-	-	-	-	-	-	-	-	-	-	-	-	-	-	-	-	-	-	-	-	-	-	-	-	-	-	-	-	-	-	-	-	-	-	-	-	-	-	-	-	-	-	-	-	-	-
0.129	0.185	0.101	-	0.209	0.082	-	-	0.109	0.081	-	-	-	-	-	-	-	-	-	0.078	-	-	-	-	-	-	-	-	-	-	-	-	-	-	-	-	-	-	-	-	-	-	-	-	-	-	-	-	-	-
-	-	-	-	-	-	-	-	-	-	-	-	-	-	-	-	-	-	-	-	-	-	-	-	-	-	-	-	-	-	-	-	-	-	-	-	-	-	-	-	-	-	-	-	-	-	-	-	-	-
-	-	-	-	-	-	-	-	-	-	-	-	-	-	-	-	-	-	-	-	-	-	-	-	-	-	-	-	-	-	-	-	-	-	-	-	-	-	-	-	-	-	-	-	-	-	0.036	-	-	-
-	-	-	-	-	-	-	-	-	-	-	-	-	-	-	-	-	-	-	-	-	-	-	-	-	-	-	-	-	-	-	-	-	-	-	-	-	-	-	-	-	-	-	-	-	-	-	-	-	-
0.137	-	0.125	0.14	-	0.149	-	-	0.146	0.134	-	-	-	-	-	-	-	-	0.018	-	-	-	-	-	-	-	-	-	-	-	-	-	-	-	-	-	-	-	-	-	-	-	-	-	-	-	-	-	-	-
-	-	-	-	-	-	-	-	-	-	-	-	-	-	-	-	-	-	-	-	-	-	-	-	-	-	-	-	-	-	-	-	-	-	-	-	-	-	-	-	-	-	-	-	-	-	0.019	0.141	-	-
0.181	-	0.167	-	0.398	0.056	-	-	-	0.102	-	-	-	-	-	-	-	-	-	-	-	-	-	-	-	0.074	-	-	-	-	-	-	0.491	-	-	-	-	-	-	-	-	-	-	-	-	-	-	0.111	-	-
0.199	0.104	0.158	0.113	0.082	-	0.047	0.072	-	0.077	-	0.012	0.069	0.026	-	0.002	-	0.058	0.002	-	0.002	0.005	-	0.001	0.001	0.01	-	0.002	-	0.001	-	-	-	-	-	-	-	-	-	-	-	-	-	-	-	-	-	0.135	-	-
-	-	-	-	-	-	-	-	-	-	-	-	-	-	-	-	-	-	-	-	-	-	-	-	-	-	-	-	-	-	-	-	-	-	-	-	-	-	-	-	-	-	-	-	-	-	-	-	-	-
0.182	0.112	0.06	0.035	0.266	-	0.019	0.059	0.025	0.077	0.02	0.022	0.048	0.009	-	0.011	0.004	-	-	0.012	-	-	-	-	-	0.007	-	-	-	-	-	-	-	-	-	-	-	-	-	-	-	-	-	-	-	-	-	-	-	-
-	-	-	-	-	-	-	-	-	-	-	-	-	-	-	-	-	-	-	-	-	-	-	-	-	-	-	-	-	-	-	-	-	-	-	-	-	-	-	-	-	-	-	-	-	-	-	-	-	-
-	-	-	-	-	-	-	-	-	-	-	-	-	-	-	-	-	-	-	-	-	-	-	-	-	-	-	-	-	-	-	-	-	-	-	-	-	-	-	-	-	-	-	-	-	-	-	-	-	-
0.118	0.114	-	-	0.399	-	0.044	-	0.101	0.18	0.031	0.009	0.078	0.022	0.048	-	-	-	0.009	0.031	-	0.004	-	-	-	0.022	0.004	0.009	0.044	0.009	-	-	-	-	-	-	-	-	-	-	-	-	-	-	-	-	-	-	-	-
0.171	0.026	0.317	-	-	0.119	-	-	0.103	0.224	-	-	-	-	0.014	-	-	-	-	-	-	-	-	-	-	-	-	-	-	-	-	-	-	-	-	-	-	-	-	-	-	-	-	-	-	-	-	-	-	-
-	-	-	-	-	-	-	-	-	-	-	-	-	-	-	-	-	-	-	-	-	-	-	-	-	-	-	-	-	-	-	-	-	-	-	-	-	-	-	-	-	-	-	-	-	-	-	-	-	-
0.215	0.192	0.131	-	0.202	0.071	0.026	-	-	0.143	-	-	-	-	-	-	-	-	-	-	-	-	-	-	-	-	-	-	-	-	-	-	0.577	-	-	-	-	-	-	-	-	-	-	-	-	-	-	0.039	0.339	0.226
-	-	-	-	-	-	-	-	-	-	-	-	-	-	-	-	-	-	-	-	-	-	-	-	-	-	-	-	-	-	-	-	-	-	-	-	-	-	-	-	-	-	-	-	-	-	-	-	-	-
-	-	-	-	-	-	-	-	-	-	-	-	-	-	-	-	-	-	-	-	-	-	-	-	-	-	-	-	-	-	-	-	-	-	-	-	-	-	-	-	-	-	-	-	-	-	-	-	-	-
#VALUE!
[truncated: 34 more columns]
